# Supplementary material for: Measuring and evolution analyzing of the reliability in urban public transport composite network
Source: PLoS One. 2026 Jan 8;21(1):e0340590. doi: 10.1371/journal.pone.0340590 (PMC12782392; doi:10.1371/journal.pone.0340590)
Supplement: S1 Table — (XLSX) [file pone.0340590.s001.xlsx]

## Sheet: Generalized_Travel_Costs
Path ID	Origin	Destination	In-Vehicle Travel Cost (min)	Transfer Cost at Nodes (min)	Generalized Travel Cost (min)
P1	Station A	Station K	26	1	27
P2	Station B	Station L	24	6	30
P3	Station C	Station M	18	6	24
P4	Station D	Station N	28	1	29
P5	Station E	Station O	22	7	29
P6	Station F	Station P	15	6	21
P7	Station G	Station Q	28	1	29
P8	Station H	Station R	13	7	20
P9	Station I	Station S	14	1	15
P10	Station J	Station T	11	0	11
P11	Station Q	Station A	18	6	24
P12	Station R	Station E	17	2	19
P13	Station S	Station F	19	1	20
P14	Station T	Station G	25	7	32
P15	Station A	Station K	17	7	24
P16	Station B	Station L	20	6	26
P17	Station C	Station M	17	7	24
P18	Station D	Station N	22	0	22
P19	Station E	Station O	19	7	26
P20	Station F	Station P	24	7	31
P21	Station G	Station Q	15	1	16
P22	Station H	Station R	13	1	14
P23	Station I	Station S	10	4	14
P24	Station J	Station T	21	0	21
P25	Station Q	Station A	18	4	22
P26	Station R	Station B	8	0	8
P27	Station S	Station C	16	2	18
P28	Station T	Station D	16	0	16
P29	Station A	Station K	13	5	18
P30	Station B	Station L	29	3	32
P31	Station C	Station M	28	6	34
P32	Station D	Station N	14	5	19
P33	Station E	Station O	29	0	29
P34	Station F	Station P	25	4	29
P35	Station G	Station Q	25	6	31
P36	Station H	Station R	28	2	30
P37	Station I	Station S	28	2	30
P38	Station J	Station T	10	5	15

## Sheet: Effective_Paths
Path ID	Node Sequence of the Path (Origin → … → Destination)
EP1	Station A → Station B → Station C → Station D → Station E → Station F → Station G
EP2	Station B → Station C → Station D → Station E → Station F → Station G
EP3	Station C → Station D → Station E → Station F → Station G → Station H
EP4	Station D → Station E → Station F → Station G → Station H
EP5	Station E → Station F → Station G → Station H
EP6	Station F → Station G → Station H → Station I → Station J → Station K → Station L
EP7	Station G → Station H → Station I → Station J → Station K
EP8	Station H → Station I → Station J → Station K → Station L → Station M → Station N
EP9	Station I → Station J → Station K → Station L → Station M → Station N
EP10	Station J → Station K → Station L → Station M → Station N
EP11	Station K → Station L → Station M → Station N → Station O → Station P → Station Q
EP12	Station L → Station M → Station N → Station O → Station P → Station Q → Station R
EP13	Station M → Station N → Station O → Station P → Station Q → Station R → Station S
EP14	Station N → Station O → Station P → Station Q → Station R → Station S
EP15	Station O → Station P → Station Q → Station R → Station S
EP16	Station P → Station Q → Station R → Station S → Station T
EP17	Station Q → Station R → Station S → Station T
EP18	Station A → Station B → Station C → Station D → Station E → Station F
EP19	Station B → Station C → Station D
EP20	Station C → Station D → Station E → Station F → Station G → Station H → Station I
EP21	Station D → Station E → Station F → Station G → Station H → Station I
EP22	Station E → Station F → Station G → Station H
EP23	Station F → Station G → Station H → Station I
EP24	Station G → Station H → Station I → Station J
EP25	Station H → Station I → Station J → Station K → Station L
EP26	Station I → Station J → Station K
EP27	Station J → Station K → Station L → Station M → Station N
EP28	Station K → Station L → Station M
EP29	Station L → Station M → Station N → Station O → Station P → Station Q
EP30	Station M → Station N → Station O → Station P → Station Q
EP31	Station N → Station O → Station P

## Sheet: Edge_Multiplicity_Ratio
Edge	Number of Routes	Multiplicity Ratio
Station A–Station B	13	0.58
Station B–Station C	13	0.77
Station C–Station D	18	0.86
Station D–Station E	8	0.74
Station E–Station F	22	0.76
Station F–Station G	23	0.69
Station G–Station H	7	0.82
Station H–Station I	18	0.59
Station I–Station J	10	0.81
Station J–Station K	10	0.56
Station K–Station L	19	0.78
Station L–Station M	8	0.58
Station M–Station N	7	0.91
Station N–Station O	23	0.62
Station O–Station P	22	0.71
Station P–Station Q	9	0.83
Station Q–Station R	11	0.62
Station R–Station S	15	0.87
Station S–Station T	14	0.78

## Sheet: Node_Flow_And_Betweenness
Station Name	Passenger Flow Proportion	Flow-Weighted Betweenness Centrality
Station A	0.15	0.78
Station B	0.24	0.44
Station C	0.23	0.48
Station D	0.06	0.76
Station E	0.12	0.4
Station F	0.09	0.65
Station G	0.07	0.84
Station H	0.26	0.78
Station I	0.16	0.85
Station J	0.1	0.94
Station K	0.21	0.36
Station L	0.26	0.67
Station M	0.12	0.88
Station N	0.17	0.63
Station O	0.25	0.34
Station P	0.23	0.78
Station Q	0.11	0.8
Station R	0.17	0.74
Station S	0.12	0.39
Station T	0.1	0.57

## Sheet: Node_Degree_Sort
Node	Degree
Station A	19
Station B	19
Station C	18
Station D	18
Station E	17
Station F	17
Station G	16
Station H	15
Station I	15
Station J	14
Station K	14
Station L	14
Station M	14
Station N	14
Station O	13
Station P	13
Station Q	12
Station R	12
Station S	12
Station T	11

## Sheet: NodeMapping
Node	Station Name	Associated Line	Node Type
Station A	Shengli Park	Metro Line 1	Metro Node
Station B	Renmin Square	Metro Line 1	Metro Node
Station C	Jiefang Avenue	Metro Lines 1/2 Transfer	Metro Node
Station D	Northeast Normal University	Metro Line 1	Metro Node
Station E	Gongnong Square	Metro Line 1	Metro Node
Station F	Prosperity Road (Fanrong Road)	Metro Line 1	Metro Node
Station G	Weixing Square	Metro Lines 1/3 Transfer	Transfer Node
Station H	Municipal Government	Metro Line 3	Metro Node
Station I	Yatai Avenue	Bus Line	Bus Node
Station J	Nanhu Avenue	Bus Line	Bus Node
Station K	Nanhu Swimming Area	Bus Line	Bus Node
Station L	Jilin University Nanling Campus	Metro Line 2	Metro Node
Station M	University of Technology	Metro Line 2	Metro Node
Station N	University of Technology	Bus Line	Bus Node
Station O	Dongwan Peninsula Area 1	Bus Line	Bus Node
Station P	Dongwan Peninsula Area 2	Bus Line	Bus Node
Station Q	Xinwenhua Newspaper Office	Bus Line	Bus Node
Station R	Convention and Exhibition Center	Bus Line	Bus Node
Station S	Economic Development Zone Area 1	Bus Line	Bus Node
Station T	Panshi Road	Bus Line	Bus Node
